# Supplementary material for: Does Protein Supplementation Support Adaptations to Arduous Concurrent Exercise Training? A Systematic Review and Meta-Analysis with Military Based Applications
Source: Nutrients. 2021 Apr 23;13(5):1416. doi: 10.3390/nu13051416 (PMC8145048; doi:10.3390/nu13051416)
Supplement: Supplementary file 1 [file nutrients-13-01416-s001.zip]

Archive with 1 entries (1 files):
- nutrients-1170558-supplementary.pdf
